# Supplementary material for: Function Analysis of Heme Peroxidase Genes, MpPxd2 and MpPxd4, Under Thiacloprid Exposure in the Neonicotinoid-Resistant Myzus persicae (Sulzer)
Source: Antioxidants (Basel). 2024 Nov 27;13(12):1453. doi: 10.3390/antiox13121453 (PMC11673278; doi:10.3390/antiox13121453)
Supplement: Supplementary file 1 [file antioxidants-13-01453-s001.zip]

Archive with 1 entries (1 files):
- antioxidants-3295552-supplementary.pdf
